# Supplementary material for: Simultaneous Quantification of 66 Compounds in Two Tibetan Codonopsis Species Reveals Four Chemical Features by Database-Enabled UHPLC-Q-Orbitrap-MS/MS Analysis
Source: Molecules. 2024 Nov 3;29(21):5203. doi: 10.3390/molecules29215203 (PMC11547486; doi:10.3390/molecules29215203)
Supplement: Supplementary file 1 [file molecules-29-05203-s001.zip]

Archive with 5 entries (5 files):
- Supplementary data S1. UHPLC-Q-Orbitrap-MSMS spectra and identification of 66.pdf
- Supplementary data S2. The total ion chromatogram.pdf
- Supplementary data S3. Quantification of compounds.xlsx
- Supplementary data S4. Measurement of total polyphenols.pdf
- Supplementary data S5. Information of all authentic standards.pdf
