# Supplementary material for: Simultaneous Quantification of 66 Compounds in Two Tibetan Codonopsis Species Reveals Four Chemical Features by Database-Enabled UHPLC-Q-Orbitrap-MS/MS Analysis
Source: Molecules. 2024 Nov 3;29(21):5203. doi: 10.3390/molecules29215203 (PMC11547486; doi:10.3390/molecules29215203)
Supplement: Supplementary file 1 [file molecules-29-05203-s001.zip › Supplementary data S3. Quantification of compounds.xlsx]

## Sheet: Sheet1
Suppl. 3 Quantification of compounds
Name	Regression equation	Linear range（μg/mL）	R	Area				Quantification
				Mean ± SD (n=3)				（μg/g, mean ± SD, n=3)
betaine (1)	y = 37060581218.7683 x	0.00 ~ 30.00	0.9488	425266283.60 ± 5220379.93	271079424.06 ± 11722078.58	50288010.55 ± 56174603.96	90714962.50 ± 70631727.95	79.65 ± 0.98 (a)	57.21 ± 2.47 (b)	1.17 ± 1.31 (d)	21.39 ± 0.53 (c)
sucrose (2)	y = 829990131.2933 x + 21280432.1563	1.00 ~ 30.00	0.8527	430902647.71 ± 7743153.14	711308990.73 ± 12665603.62	759267836.70 ± 20267023.29	5480846674.35 ± 57065150.48	3425.57 ± 64.75 (c)	6502.35 ± 119.35 (b)	767.75 ± 21.08 (d)	39127.03 ± 408.97 (a)
D-gluconic acid (3)	y = 18454843673.7501 x - 58768402.6531	1.00 ~ 30.00	0.9981	487957687.40 ± 20045719.64	1278838864.85 ± 15833456.93	266844582.69 ± 9498446.97	558110076.25 ± 5874131.41	205.63 ± 7.54 (b)	566.88 ± 6.71 (a)	15.23 ± 0.44 (d)	198.83 ± 1.89 (c)
1-kestose (4)	y = 3751955381.9874 x + 26905648.4341	1.00 ~ 30.00	0.9307	-	157617598.86 ± 15363184.57	46981748.51 ± 1004668.77	686588232.72 ± 11972399.98	-	272.48 ± 32.03 (b)	4.62 ± 0.23 (c)	1045.85 ± 18.98 (a)
L-proline (5)	y = 1196030159.4627 x + 132408031.6480	1.00 ~ 30.00	0.7205	452745196.22 ± 6648144.63	297594662.15 ± 10771314.66	-	-	1859.03 ± 38.58 (a)	1080.21 ± 70.44 (b)	-	-
nystose (6)	y = 353415211.4491 x + 9013066.3373	1.00 ~ 30.00	0.7067	-	173994435.78 ± 2657356.88	-	466767081.81 ± 15116850.40	-	3651.12 ± 58.81 (b)	-	7704.40 ± 254.43 (a)
quinic acid (7)	y = 38250793684.0718 x - 48947395.0356	1.00 ~ 30.00	0.9982	9671689637.11 ± 62854563.70	2870057031.34 ± 34900103.70	8287870664.86 ± 114306247.21	1778382115.32 ± 12176547.04	1763.91 ± 11.41 (a)	596.86 ± 7.14 (b)	188.19 ± 2.58 (d)	284.16 ± 1.89 (c)
malic acid (8)	y = 12292025822.2589 x - 26425878.8592	1.00 ~ 30.00	0.999	5843958033.27 ± 40217836.93	1676937451.62 ± 36508179.93	8991827089.40 ± 82339680.59	1759144473.31 ± 10599008.83	3314.86 ± 22.71 (a)	1083.83 ± 23.23 (b)	633.50 ± 5.78 (d)	864.06 ± 5.13 (c)
citric acid (9)	y = 18992143675.7667 x - 60021846.0605	1.00 ~ 30.00	0.9957	6441754610.04 ± 87325206.18	13830919957.10 ± 56170087.08	6394326730.82 ± 113336890.10	8101784333.84 ± 100826912.03	2376.18 ± 31.91 (c)	5720.50 ± 23.13 (a)	293.44 ± 5.15 (d)	2556.25 ± 31.58 (b)
gallic acid (10)	y = 18675323893.9050 x - 5586425.9919	1.00 ~ 30.00	0.9907	43000693.24 ± 502579.04	-	23863063.50 ± 2538053.40	-	18.06 ± 0.19 (a)	-	1.36 ± 0.12 (b)	-
L-leucine (11)	y = 16997516.1736 x - 56047.4800	1.00 ~ 30.00	0.9788	19666600.42 ± 1159637.37	18257696.55 ± 494151.29	111574634.20 ± 4039301.72	-	8053.81 ± 473.54 (a)	8426.90 ± 227.38 (a)	5670.80 ± 205.20 (b)	-
L-phenylalanine (12)	y = 804045277.3237 x - 338193.3533	1.00 ~ 30.00	0.998	35765885.25 ± 1000267.88	15094037.93 ± 276758.12	54575202.18 ± 1337050.65	-	311.67 ± 8.63 (a)	150.12 ± 2.69 (b)	58.97 ± 1.44 (c)	-
5-caffeoylquinic acid (13)	y = 10313176074x	0.00 ~ 30.00	0.9957	8887187395.62 ± 236858423.32	12306683.78 ± 770830.29	13310763146.96 ± 204186204.64	13270032.37 ± 896673.96	5981.27 ± 159.41 (a)	9.33 ± 0.58 (c)	1114.44 ± 17.10 (b)	7.65 ± 0.52 (d)
1,2-benzenediol (14)	y = 1141714612.9509 x - 2435128.9724	1.00 ~ 30.00	0.9982	152213825.66 ± 3409761.10	44734563.16 ± 1067054.65	47209098.24 ± 4381686.10	-	940.18 ± 20.73 (a)	323.13 ± 7.31 (b)	37.55 ± 3.31 (c)	-
protocatechuic acid (15)	y = 16163444423.1416 x - 29269746.8478	1.00 ~ 30.00	0.9992	968188909.08 ± 51805318.26	272193388.86 ± 2722926.29	353206662.55 ± 4755838.16	23533455.21 ± 1077529.75	428.33 ± 22.25 (a)	145.87 ± 1.32 (b)	20.43 ± 0.25 (c)	19.43 ± 0.40 (d)
resorcine (16)	y = 359686805.0838 x - 765960.5733	1.00 ~ 30.00	0.9979	152213825.66 ± 3409761.10	44734563.16 ± 1067054.65	47209098.24 ± 4381686.10	-	2952.10 ± 65.80 (a)	989.39 ± 23.20 (b)	115.17 ± 10.52 (c)	-
3,4-dihydroxy-5-methoxybenzoic acid (17)	y = 11817484345.5022 x - 4107235.3644	1.00 ~ 30.00	0.9937	-	18492954.70 ± 24248907.58	-	7228420.68 ± 2437337.27	-	5.36 ± 0.60 (a)	-	5.71 ± 1.23 (a)
3,4-dihydroxybenzaldehyde (18)	y = 97333006259.0356 x - 1878084.5868	1.00 ~ 30.00	0.9918	1615530216.87 ± 21235692.17	46294056.64 ± 280015.57	1577584584.35 ± 41197063.71	32161551.82 ± 779185.07	115.34 ± 1.51 (a)	3.87 ± 0.02 (c)	14.01 ± 0.37 (b)	2.08 ± 0.05 (d)
4-hydroxybenzoic acid (19)	y = 2931258794.1933 x - 5293373.1952	1.00 ~ 30.00	0.9978	161236068.66 ± 11920483.23	85837644.92 ± 3298046.41	227052781.36 ± 1623383.38	20163516.34 ± 894891.84	394.33 ± 28.23 (a)	243.16 ± 8.80 (b)	68.44 ± 0.48 (c)	51.66 ± 1.82 (d)
chlorogenic acid (20)	y = 11342603598.3299 x - 43504641.0655	1.00 ~ 30.00	0.9935	2502122582.86 ± 50613713.84	33815569.30 ± 2251880.78	4458196956.57 ± 38017035.70	64313625.99 ± 3274015.35	1557.77 ± 30.97 (a)	53.32 ± 1.55 (d)	342.70 ± 2.89 (b)	56.54 ± 1.72 (c)
3-hydroxybenzoic acid (21)	y = 6528476835.6200 x - 12034662.1180	1.00 ~ 30.00	0.9973	2150398.04 ± 345722.98	741796.28 ± 486846.73	79711169.79 ± 127639586.05	1007326.45 ± 519869.17	15.08 ± 0.37 (a)	15.31 ± 0.58 (a)	2.23 ± 0.36 (c)	11.88 ± 0.47 (b)
caffeic acid (22)	y = 32308815241.8102 x	0.00 ~ 30.00	0.9503	2816567.75 ± 972051.33	-	9655890.07 ± 8614462.85	-	0.68 ± 0.08 (a)	-	0.26 ± 0.23 (b)	-
cryptochlorogenic acid (23)	y = 21841616255.0546 x - 46233929.5563	1.00 ~ 30.00	0.9876	6653066230.14 ± 40466188.20	-	9424534163.56 ± 34967096.83	-	2128.95 ± 12.86 (a)	-	374.41 ± 1.38 (b)	-
Cis-4-hydroxycinnamic acid (24)	y = 19835958324.3249 x - 12302565.7473	1.00 ~ 30.00	0.9973	37414331.23 ± 883172.18	1744213.29 ± 160300.13	58536571.18 ± 12399459.85	24690193.08 ± 349048.58	17.40 ± 0.31 (a)	5.58 ± 0.09 (c)	3.08 ± 0.54 (d)	11.09 ± 0.1 (b)
daphnetin (25)	y = 43812523209.4913 x - 91355815.2536	1.00 ~ 30.00	0.993	-	-	20761752.90 ± 848031.39	-	-	-	2.21 ± 0.02 (a)	-
syringic acid (26)	y = 225253763.6481 x + 899157.7889	1.00 ~ 30.00	0.987	-	3877334.31 ± 88193.51	-	10152159.81 ± 429322.78	-	103.41 ± 3.06 (b)	-	244.34 ± 11.34 (a)
vicenin-2 (27)	y = 24019112909.9255 x - 33525798.7768	1.00 ~ 30.00	0.9984	25183200.49 ± 842573.22	-	96513924.01 ± 5883813.20	-	16.97 ± 0.24 (a)	-	4.67 ± 0.21 (b)	-
(+) taxifolin (28)	y = 49686409891.3494 x - 6922647.1287	1.00 ~ 30.00	0.9938	-	-	-	9932417.93 ± 220081.41	-	-	-	2.02 ± 0.03 (a)
ferulic acid (29)	y = 1856167069.1936 x - 1113509.5380	1.00 ~ 30.00	0.9942	26000096.65 ± 4263353.54	-	24714011.21 ± 343368.84	9463060.53 ± 1226969.89	101.39 ± 15.94 (a)	-	12.01 ± 0.16 (c)	33.89 ± 3.93 (b)
orientin (30)	y = 9908902342.9655 x - 13101724.5172	1.00 ~ 30.00	0.9989	-	-	16527297.50 ± 672610.13	-	-	-	2.58 ± 0.06 (a)	-
eriodictyol 7-O-glucoside (31)	y = 37339473004.2987 x - 32216325.7799	1.00 ~ 30.00	0.9972	-	-	48360419.39 ± 56785136.40	-	-	-	1.11 ± 0.01 (a)	-
5,7-dihydroxychromone (32)	y = 65705301253.5390 x	0.00 ~ 30.00	0.967	-	-	-	19519433.95 ± 334716.63	-	-	-	1.77 ± 0.03 (a)
coniferaldehyde (33)	y = 10188807023.9708 x - 16805436.4153	1.00 ~ 30.00	0.9983	45266115.51 ± 740879.76	4535937.14 ± 277495.39	15671605.62 ± 715200.13	13603751.86 ± 668178.45	42.29 ± 0.50 (a)	16.38 ± 0.21 (c)	2.75 ± 0.06 (d)	17.75 ± 0.39 (b)
isochlorogenic acid B (34)	y = 39894965359.9502 x - 63568299.8982	1.00 ~ 30.00	0.9989	212286949.61 ± 1801985.22	-	36448929.70 ± 675033.87	-	47.99 ± 0.31 (a)	-	2.16 ± 0.01 (b)	-
quercetin 3-O-β-D-glucuronide (35)	y = 28942785734.2304 x - 1313892.8413	1.00 ~ 30.00	0.9921	-	-	33821949.37 ± 1158093.69	-	-	-	1.05 ± 0.03 (a)	-
luteoloside (36)	y = 14421602356.4726 x	0.00 ~ 30.00	0.986	653073843.61 ± 8425706.60	-	1713084355.26 ± 24318792.21	2887087.01 ± 16786.89	314.32 ± 4.06 (a)	-	102.57 ± 1.46 (b)	1.19 ± 0.01 (c)
eleutheroside E1 (37)	y = 18844942217.6866 x	0.00 ~ 30.00	0.9875	45528351.89 ± 1009278.24	3310459.56 ± 176996.86	64609546.44 ± 2617579.13	69583544.41 ± 3107540.20	16.77 ± 0.37 (b)	1.37 ± 0.07 (d)	2.96 ± 0.12 (c)	21.96 ± 0.98 (a)
hyperoside (38)	y = 34334949096.1957 x	0.00 ~ 30.00	0.9907	-	-	14126019.34 ± 224199.22	-	-	-	0.36 ± 0.01 (a)	-
S-naringenin-7-O-β-D-glucoside (39)	y = 44187193557.1233 x - 4928099.8186	1.00 ~ 30.00	0.9914	-	-	17701377.50 ± 230018.07	-	-	-	0.44 ± 0.00 (a)	-
isochlorogenic acid C (40)	y = 40185220007.0859 x + 21115501.3191	1.00 ~ 30.00	0.9891	176440676.79 ± 6550723.42	-	-	-	26.83 ± 1.13 (a)	-	-	-
p-cresol (41)	y = 598094655.4914 x + 22143294.8525	1.00 ~ 30.00	0.9797	-	-	43318517.94 ± 1969007.63	-	-	-	30.57 ± 2.84 (a)	-
apigenin 7-O-glucoside (42)	y = 53871296851.1889 x - 14274743.4796	1.00 ~ 30.00	0.9937	11437322.57 ± 1690550.11	-	278055132.32 ± 1942214.16	-	3.31 ± 0.22 (b)	-	4.69 ± 0.03 (a)	-
isochlorogenic acid A (43)	y = 36909943436.8266 x + 420615.0254	1.00 ~ 30.00	0.9914	176440676.79 ± 6550723.42	-	-	-	33.10 ± 1.23 (a)	-	-	-
okanin (44)	y = 47674828671.4312 x	0.00 ~ 30.00	0.9731	11752703.21 ± 365264.04	-	38598564.13 ± 1293137.68	201619364.91 ± 3506590.28	1.71 ± 0.05 (b)	-	0.7 ± 0.02 (c)	25.16 ± 0.44 (a)
lobetyolin (45)	y = 19121881391.4111 x - 40707741.2594	1.00 ~ 30.00	0.9988	2229304735.8 ± 11256859.68	125015230.87 ± 2333573.23	2555054942.34 ± 10888538.55	804644075.90 ± 12233587.12	823.98 ± 4.09 (a)	67.78 ±0.95 (d)	117.21 ± 0.49 (c)	262.97 ± 3.81 (b)
viscidulin I (46)	y = 913888034.2871 x - 1339109.2473	1.00 ~ 30.00	0.9987	12303886.17 ± 967033.40	-	38918676.45 ± 395883.02	-	103.62 ± 7.34 (a)	-	38.04 ± 0.37 (b)	-
luteolin (47)	y = 107182028950.6290 x	0.00 ~ 30.00	0.9862	5251452396.16 ± 53854870.45	32372620.43 ± 23229106.93	8456170708.28 ± 102887407.19	61522334.22 ± 54705167.37	340.08 ± 3.49 (a)	1.41 ± 0.58 (c)	68.12 ± 0.83 (b)	1.67 ± 0.41 (c)
S-naringenin (48)	y = 83464917359.1016 x - 61314843.6328	1.00 ~ 30.00	0.9914	-	-	-	18197477.69 ± 357796.68	-	-	-	5.67 ± 0.03 (a)
diosmetin (49)	y = 54282464922.3250 x	0.00 ~ 30.00	0.9777	2291946630.52 ± 18179092.23	5677271.70 ± 2273841.07	70907110.57 ± 2990911.96	2694473.75 ± 154018.78	293.07 ± 2.32 (a)	0.82 ± 0.33 (c)	1.13 ± 0.05 (b)	0.3 ± 0.02 (d)
apigenin (50)	y = 104394038996.2840 x	0.00 ~ 30.00	0.9801	434688794.04 ± 2883993.42	1943682.25 ± 315551.22	1046764113.74 ± 13090280.57	-	28.90 ± 0.19 (a)	0.15 ± 0.02 (c)	8.66 ± 0.11 (b)	-
chrysoeriol (51)	y = 36744542196.9026 x - 31224573.3190	1.00 ~ 30.00	0.9949	2291946630.52 ± 18179092.23	-	70907110.57 ± 2990911.96	-	438.84 ± 3.43 (a)	-	2.40 ± 0.07 (b)	-
imperatorin (52)	y = 89445442474.7676 x	0.00 ~ 30.00	0.9221	-	5282714.63 ± 173409.23	-	-	-	0.46 ± 0.02 (a)	-	-
chrysin (53)	y = 67868359700.6451 x	0.00 ~ 30.00	0.9069	-	-	7843443.96 ± 196181.01	-	-	-	0.10 ± 0.00 (a)	-
atractylenolide III (54)	y = 103451098.2713 x - 314241.9060	1.00 ~ 30.00	0.9938	6004030.41 ± 540803.70	2193657.57 ± 120649.96	-	-	423.92 ± 36.28 (a)	189.61 ± 9.12 (b)	-	-
6-gingerol (55)	y = 4823735967.6799 x	0.00 ~ 30.00	0.9748	9291514.48 ± 905034.93	4670320.95 ± 153959.52	8998897.98 ± 655761.14	4383816.96 ± 48799.97	13.37 ± 1.30 (a)	7.57 ± 0.25 (b)	1.61 ± 0.12 (d)	5.41 ± 0.06 (c)
costunolide (56)	y = 137695666518.9730 x - 286740900.4973	1.00 ~ 30.00	0.9985	1025435170.38 ± 6287912.55	415121950.31 ± 4355376.57	824599203.30 ± 11936656.70	253742054.60 ± 3525956.79	66.14 ± 0.32 (a)	39.87 ± 0.25 (b)	6.97 ± 0.07 (d)	23.35 ± 0.15 (c)
alantolactone (57)	y = 52539818923.0800 x - 80498401.8109	1.00 ~ 30.00	0.9991	1025435170.38 ± 6287912.55	415121950.31 ± 4355376.57	824599203.30 ± 11936656.70	253742054.60 ± 3525956.79	146.10 ± 0.83 (a)	73.78 ± 0.65 (b)	14.87 ± 0.20 (d)	37.84 ± 0.4 (c)
zerumbone (58)	y = 114526513888.2270 x - 298840510.4847	1.00 ~ 30.00	0.9977	28224963.94 ± 377736.53	-	41500764.13 ± 665108.41	-	19.82 ± 0.02 (a)	-	2.57 ± 0.01 (b)	-
emodin (59)	y = 184464839701.4320 x - 132569909.1574	1.00 ~ 30.00	0.9903	6966054.67 ± 386032.41	-	-	-	5.25 ± 0.01 (a)	-	-	-
agrimol B (60)	y = 5504390409.0456 x - 4900052.5682	1.00 ~ 30.00	0.9967	2052385.17 ± 200193.95	3731393.31 ± 364743.74	2600220.17 ± 58891.98	4485008.50 ± 190272.61	8.77 ± 0.25 (c)	12.26 ± 0.52 (a)	1.18 ± 0.01 (d)	10.14 ± 0.21 (b)
α-linolenic acid (61)	y = 2541827426.6040 x - 6999293.7515	1.00 ~ 30.00	0.9987	27495512.89 ± 3879917.97	-	68466925.00 ± 12529816.71	-	94.20 ± 10.59 (a)	-	25.64 ± 4.26 (b)	-
linoleic acid (62)	y = 9044513934.6053 x	0.00 ~ 30.00	0.988	10636380.50 ± 924348.28	1373004.54 ± 271568.38	24820660.66 ± 1176934.89	1502918.57 ± 523005.78	8.16 ± 0.71 (a)	1.19 ± 0.23 (c)	2.37 ± 0.11 (b)	0.99 ± 0.34 (d)
(9Z,12Z)-N-benzyloctadeca-9,12-dienamide (63)	y = 308749106730.5090 x	0.00 ~ 30.00	0.9717	-	-	-	9392864.64 ± 355413.86	-	-	-	0.18 ± 0.01 (a)
palmitic acid (64)	y = 3080618039.1028 x	0.00 ~ 30.00	0.7277	8262795.84 ± 936103.08	5282148.15 ± 689017.68	9177988.40 ± 1047953.58	5563222.26 ± 619595.22	18.62 ± 2.11 (a)	13.41 ± 1.75 (b)	2.57 ± 0.29 (d)	10.74 ± 1.20 (c)
oleic acid (65)	y = 5531804206.5527 x	0.00 ~ 30.00	0.8697	2520081.88 ± 218595.92	1367859.86 ± 223549.14	-	-	3.16 ± 0.27 (a)	1.93 ± 0.32 (b)	-	-
stearic acid (66)	y = 9208441255.9519 x	0.00 ~ 30.00	0.862	10401946.54 ± 131890.31	10463976.13 ± 533602.63	10229989.55 ± 210628.61	9921602.56 ± 616715.90	7.84 ± 0.10 (b)	8.89 ± 0.45 (a)	0.96 ± 0.02 (d)	6.41 ± 0.40 (c)
		Fig.S3 A typical linear regression curve (taking lobetyolin as the example). Typical chromatographic diagrams of authentic standard lobetyolin with four different contents. (A) One of chromatographic diagrams with a content of 0.003 μg. (B) One of chromatographic diagrams with a content of 0.006 μg. (C) One of chromatographic diagrams with a content of 0.030 μg. (D) One of chromatographic diagram…
